# Supplementary material for: Transmission Dynamics, Heterogeneity and Controllability of SARS-CoV-2: A Rural–Urban Comparison
Source: Int J Environ Res Public Health. 2021 May 14;18(10):5221. doi: 10.3390/ijerph18105221 (PMC8156721; doi:10.3390/ijerph18105221)
Supplement: Supplementary file 1 [file ijerph-18-05221-s001.zip]

Archive with 1 entries (1 files):
- ijerph-1204942-supplementary.pdf
